# Supplementary material for: Prevalence and Risk Factors Associated with Intestinal Parasitic Infection among Primary School Children in Dera District, Northwest Ethiopia
Source: Can J Infect Dis Med Microbiol. 2021 Sep 21;2021:5517564. doi: 10.1155/2021/5517564 (PMC8478561; doi:10.1155/2021/5517564)
Supplement: Supplementary Materials — S1_File. Pdf. Ethical clearance paper. S2_File. Pdf. Questionnaire (English and Amharic versions). [file 5517564.f1.zip]

Archive with 2 entries (2 files):
- 5517564.f1/S1_File. Pdf.pdf
- 5517564.f1/S2_File. Pdf.pdf
